# Supplementary material for: ShennongAlpha: an AI-driven sharing and collaboration platform for intelligent curation, acquisition, and translation of natural medicinal material knowledge
Source: Cell Discov. 2025 Apr 1;11:32. doi: 10.1038/s41421-025-00776-2 (PMC11961663; doi:10.1038/s41421-025-00776-2)
Supplement: Supplementary file 2 — Supplementary Table 1: Problems in the names of 616 NMMs in the Chinese Pharmacopoeia: 2020 Edition: Volume I. [file 41421_2025_776_MOESM2_ESM.xlsx]

## Sheet: Sheet1
Supplementary Table 1. Problems in the Latin names of 616 NMMs in the Chinese Pharmacopoeia: 2020 Edition: Volume I.
Index	ChP-2020 Chinese Name	ChP-2020 Latin Name	Naming Problem		Naming Problem Code	Explanation
1	一枝黄花	Solidaginis Herba	P.I.3		P.I.1	Multiple species origins, but not explicitly specified.
2	丁公藤	Erycibes Caulis	P.I.1, P.I.3		P.I.2	Lacks species scientific name.
3	丁香	Caryophylli Flos	P.II.3		P.I.3	Species origin lacks specific epithet.
4	八角茴香	Anisi Stellati Fructus	P.I.2		P.I.4	Species origin lacks genus name.
5	人工牛黄	Bovis Calculus Artifactus	NA		P.II.1	Multiple medicinal parts, but not explicitly specified.
6	人参	Ginseng Radix et Rhizoma	P.I.4		P.II.2	Lacks medicinal part.
7	人参叶	Ginseng Folium	P.I.4		P.II.3	Inaccurate medicinal part.
8	儿茶	Catechu	NA		P.III.1	Multiple initial preparations at the production site, but not explicitly specified.
9	九里香	Murrayae Folium et Cacumen	P.I.1, P.I.3		P.IV.1	Multiple processing methods, but not explicitly specified.
10	九香虫	Aspongopus	P.I.3, P.II.2		P.IV.2	Inaccurate processing method.
11	刀豆	Canavaliae Semen	P.I.3		NA	Not applicable.
12	三七	Notoginseng Radix et Rhizoma	P.I.3		NONE	No obvious problem.
13	三白草	Saururi Herba	P.I.3, P.II.3
14	三棱	Sparganii Rhizoma	P.I.3		Total NMM Count	616
15	三颗针	Berberidis Radix	P.I.1, P.I.3		NMMs Count with P	489
16	干姜	Zingiberis Rhizoma	P.I.3		NMMs Count with NA	32
17	炮姜	Zingiberis Rhizoma Praeparatum	NA		NMMs Count with NONE	95
18	干漆	Toxicodendri Resina	P.I.3
19	土木香	Inulae Radix	P.I.3
20	土贝母	Bolbostemmatis Rhizoma	P.I.3
21	土荆皮	Pseudolaricis Cortex	P.I.3, P.II.3
22	土茯苓	Smilacis Glabrae Rhizoma	P.III.1
23	土鳖虫	Eupolyphaga Steleophaga	P.I.3, P.II.2
24	大叶紫珠	Callicarpae Macrophyllae Folium	P.II.1, P.II.3
25	大血藤	Sargentodoxae Caulis	P.I.3
26	大豆黄卷	Sojae Semen Germinatum	P.I.2
27	大皂角	Gleditsiae Sinensis Fructus	NONE
28	大青叶	Isatidis Folium	P.I.3
29	大青盐	Halitum	NA
30	大枣	Jujubae Fructus	P.I.4
31	大黄	Rhei Radix et Rhizoma	P.I.1, P.I.3
32	大蒜	Allii Sativi Bulbus	NONE
33	大蓟	Cirsii Japonici Herba	P.II.3
34	大蓟炭	Cirsii Japonici Herba Carbonisata	P.II.3
35	大腹皮	Arecae Pericarpium	P.I.3, P.III.1
36	山麦冬	Liriopes Radix	P.I.1, P.I.3
37	山豆根	Sophorae Tonkinensis Radix et Rhizoma	NONE
38	山茱萸	Corni Fructus	P.I.3, P.II.3
39	山药	Dioscoreae Rhizoma	P.I.3, P.III.1
40	山柰	Kaempferiae Rhizoma	P.I.3
41	山香圆叶	Turpiniae Folium	P.I.3
42	山银花	Lonicerae Flos	P.I.1, P.I.3
43	山楂	Crataegi Fructus	P.I.1, P.I.3
44	山楂叶	Crataegi Folium	P.I.1, P.I.3
45	山慈菇	Cremastreae Pseudobulbus Pleiones Pseudobulbus	P.I.1, P.I.3
46	千年健	Homalomenae Rhizoma	P.I.3
47	千里光	Senecionis Scandentis Hebra	P.II.3
48	千金子	Euphorbiae Semen	P.I.3
49	千金子霜	Euphorbiae Semen Pulveratum	P.I.3
50	川木香	Vladimiriae Radix	P.I.1, P.I.3
51	川木通	Clematidis Armandii Caulis	P.I.1
52	川贝母	Fritillariae Cirrhosae Bulbus	P.I.1
53	川牛膝	Cyathulae Radix	P.I.3
54	川乌	Aconiti Radix	P.I.3, P.II.3
55	制川乌	Aconiti Radix Cocta	P.I.3, P.II.3, P.IV.1, P.IV.2
56	川芎	Chuanxiong Rhizoma	P.I.3
57	川射干	Iridis Tectori Rhizoma	NONE
58	川楝子	Toosendan Fructus	P.I.4
59	广东紫珠	Callicarpae Caulis et Folium	P.I.3
60	广枣	Choerospondiatis Fructus	P.I.3
61	广金钱草	Desmodii Styracifolii Herba	P.II.3
62	广藿香	Pogostemonis Herba	P.I.3, P.II.3
63	女贞子	Ligustri Lucidi Fructus	NONE
64	小叶莲	Sinopodophylli Fructus	P.I.3
65	小驳骨	Gendarussae Herba	P.I.3, P.II.3
66	小茴香	Foeniculif Fructus	P.I.3
67	小通草	Stachyuri Medulla Helwingiae Medulla	P.I.1, P.I.3
68	小蓟	Cirsii Herba	P.I.3, P.II.3
69	飞扬草	Euphorbiae Hirtae Herba	NONE
70	马齿苋	Portulacae Herba	P.I.3, P.II.3
71	马勃	Lasiosphaera Calvatia	P.I.1, P.I.3
72	马钱子	Strychni Semen	P.I.3
73	马钱子粉	Strychni Semen Pulveratum	P.I.3
74	马鞭草	Verbenae Herba	P.I.3, P.II.3
75	王不留行	Vaccariae Semen	P.I.3
76	天山雪莲	Saussureae Involucratae Herba	P.II.3
77	天仙子	Hyoscyami Semen	P.I.3
78	天冬	Asparagi Radix	P.I.3
79	天花粉	Trichosanthis Radix	P.I.3, P.II.3
80	天竺黄	Bambusae Concretio Silicea	P.I.3
81	天南星	Arisaematis Rhizoma	P.I.1, P.I.3
82	制天南星	Arisaematis Rhizoma Preparatum	P.I.1, P.I.3
83	天麻	Gastrodiae Rhizoma	P.I.3
84	天葵子	Semiaquilegiae Radix	P.I.3
85	天然冰片	Borneolum	NA
86	云芝	Coriolus	P.I.3, P.II.1
87	木瓜	Chaenomelis Fructus	P.I.3
88	木芙蓉叶	Hibisci Mutabilis Folium	NONE
89	木香	Aucklandiae Radix	P.I.3
90	木贼	Equiseti Hiemalis Herba	P.II.3
91	木通	Akebiae Caulis	P.I.1, P.I.3
92	木棉花	Gossampini Flos	P.I.3
93	木蝴蝶	Oroxyli Semen	P.I.3
94	木鳖子	Momordicae Semen	P.I.3
95	五加皮	Acanthopanacis Cortex	P.I.3
96	五味子	Schisandrae Chinensis Fructus	NONE
97	五倍子	Galla Chinensis	P.I.1
98	太子参	Pseudostellariae Radix	P.I.3
99	车前子	Plantaginis Semen	P.I.1, P.I.3
100	车前草	Plantaginis Herba	P.I.1, P.I.3
101	瓦松	Orostachyis Fimbriatae Herba	P.II.3
102	瓦楞子	Arcae Concha	P.I.1, P.I.3
103	牛黄	Bovis Calculus	P.I.3
104	牛蒡子	Arctii Fructus	P.I.3
105	牛膝	Achyranthis Bidentatae Radix	NONE
106	毛诃子	Terminaliae Belliricae Fructus	NONE
107	升麻	Cimicifugae Rhizoma	P.I.1, P.I.3
108	片姜黄	Wenyujin Rhizoma Concisum	P.I.3
109	化橘红	Citri Grandis Exocarpium	P.II.1
110	月季花	Rosae Chinensis Flos	NONE
111	丹参	Salviae Miltiorrhizae Radix et Rhizoma	NONE
112	乌药	Linderae Radix	P.I.3
113	乌梢蛇	Zaocys	P.I.3, P.II.2
114	乌梅	Mume Fructus	P.I.4
115	火麻仁	Cannabis Fructus	P.I.3
116	巴豆	Crotonis Fructus	P.I.3
117	巴豆霜	Crotonis Semen Pulveratum	P.I.3
118	巴戟天	Morindae Officinalis Radix	NONE
119	水飞蓟	Silybi Fructus	P.I.3
120	水牛角	Bubali Cornu	P.I.3
121	水红花子	Polygoni Orientalis Fructus	NONE
122	水蛭	Hirudo	P.I.1, P.I.3, P.II.2
123	玉竹	Polygonati Odorati Rhizoma	P.III.1
124	功劳木	Mahoniae Caulis	P.I.1, P.I.3
125	甘松	Nardostachyos Radix et Rhizoma	P.I.3
126	甘草	Glycyrrhizae Radix et Rhizoma	P.I.1, P.I.3
127	炙甘草	Glycyrrhizae Radix et Rhizoma Praeparata Cum Melle	P.I.1, P.I.3
128	甘遂	Kansui Radix	P.I.3
129	艾片	Ɩ Borneolum	NA
130	艾叶	Artemisiae Argyi Folium	NONE
131	石韦	Pyrrosiae Folium	P.I.1, P.I.3
132	石吊兰	Lysionoti Herba	P.I.3, P.II.3
133	石决明	Haliotidis Concha	P.I.1, P.I.3
134	石菖蒲	Acori Tatarinowii Rhizoma	NONE
135	石斛	Dendrobii Caulis	P.I.1, P.I.3, P.III.1
136	石榴皮	Granati Pericarpium	P.I.3
137	石膏	Gypsum Fibrosum	NA
138	煅石膏	Gypsum Ustum	NA
139	布渣叶	Microctis Folium	P.I.3
140	龙胆	Gentianae Radix et Rhizoma	P.I.1, P.I.3
141	龙眼肉	Longan Arillus	P.I.4
142	龙脷叶	Sauropi Folium	P.I.3
143	平贝母	Fritillariae Ussuriensis Bulbus	NONE
144	北刘寄奴	Siphonostegiae Herba	P.I.3
145	北豆根	Menispermi Rhizoma	P.I.3
146	北沙参	Glehniae Radix	P.I.3
147	四季青	Ilicis Chinensis Folium	NONE
148	生姜	Zingiberis Rhizoma Recens	P.I.3
149	仙茅	Curculiginis Rhizoma	P.I.3
150	仙鹤草	Agrimoniae Herba	P.I.3, P.II.3
151	白及	Bletillae Rhizoma	P.I.3
152	白术	Atractylodis Macrocephalae Rhizoma	NONE
153	白头翁	Pulsatillae Radix	P.I.3
154	白芍	Paeoniae Radix Alba	P.I.3
155	白芷	Angelicae Dahuricae Radix	P.I.1
156	白附子	Typhonii Rhizoma	P.I.3
157	白茅根	Imperatae Rhizoma	P.I.3
158	白矾	Alumen	NONE
159	白果	Ginkgo Semen	P.I.3
160	白屈菜	Chelidonii Herba	P.I.3
161	白前	Cynanchi Stauntonii Rhizoma et Radix	P.I.1
162	白扁豆	Lablab Semen Album	P.I.4
163	白蔹	Ampelopsis Radix	P.I.3
164	白鲜皮	Dictamni Cortex	P.I.3
165	白薇	Cynanchi Atrati Radix et Rhizoma	P.I.1
166	瓜子金	Polygalae Japonicae Herba	NONE
167	瓜蒌	Trichosanthis Fructus	P.I.1, P.I.3
168	瓜蒌子	Trichosanthis Semen	P.I.1, P.I.3
169	炒瓜蒌子	Trichosanthis Semen Tostum	P.I.1, P.I.3
170	瓜蒌皮	Trichosanthis Pericarpium	P.I.1, P.I.3
171	冬瓜皮	Benincasae Exocarpium	P.I.3
172	冬虫夏草	Cordyceps	NA
173	冬凌草	Rabdosiae Rubescentis Herba	P.II.3
174	冬葵果	Malvae Fructus	P.I.3
175	玄明粉	Natrii Sulfas Exsiccatus	NA
176	玄参	Scrophulariae Radix	P.I.3
177	半边莲	Lobeliae Chinensis Herba	NONE
178	半枝莲	Scutellariae Barbatae Herba	NONE
179	半夏	Pinelliae Rhizoma	P.I.3
180	法半夏	Pinelliae Rhizoma Praeparatum	P.I.3
181	姜半夏	Pinelliae Rhizoma Praeparatum Cum Zingibere et Alumine	P.I.3
182	清半夏	Pinelliae Rhizoma Praeparatum Cum Alumine	P.I.3
183	母丁香	Caryophylli Fructus	P.I.3
184	丝瓜络	Luffae Fructus Retinervus	P.I.3
185	老鹳草	Erodii Herba Geranii Herba	P.I.1, P.I.3, P.II.3
186	地龙	Pheretima	P.I.1, P.I.3, P.II.2
187	地枫皮	Illicii Cortex	P.I.3
188	地肤子	Kochiae Fructus	P.I.3
189	地骨皮	Lycii Cortex	P.I.1, P.I.3
190	地黄	Rehmanniae Radix	P.I.3, P.III.1
191	熟地黄	Rehmanniae Radix Praeparata	P.I.3, P.IV.1
192	地榆	Sanguisorbae Radix	P.I.1, P.I.3
193	地锦草	Euphorbiae Humifusae Herba	P.I.1
194	芒硝	Natrii Sulfas	NA
195	亚乎奴	Cissampelotis Herba	P.I.3
196	亚麻子	Lini Semen	P.I.3
197	西瓜霜	Mirabilitum Praeparatum	P.I.2
198	西红花	Croci Stigma	P.I.3
199	西青果	Chebulae Fructus Immaturus	P.I.4
200	西河柳	Tamaricis Cacumen	P.I.3
201	西洋参	Panacis Quinquefolii Radix	NONE
202	百合	Lilii Bulbus	P.I.1, P.I.3
203	百部	Stemonae Radix	P.I.1, P.I.3
204	当归	Angelicae Sinensis Radix	NONE
205	当药	Swertiae Herba	P.I.3
206	虫白蜡	Cera Chinensis	P.I.1
207	肉苁蓉	Cistanches Herba	P.I.1, P.I.3, P.II.3
208	肉豆蔻	Myristicae Semen	P.I.3
209	肉桂	Cinnamomi Cortex	P.I.3
210	朱砂	Cinnabaris	NA
211	朱砂根	Ardisiae Crenatae Radix	NONE
212	竹节参	Panacis Japonici Rhizoma	NONE
213	竹茹	Bambusae Caulis In Taenias	P.I.1, P.I.3
214	延胡索	Corydalis Rhizoma	P.I.3
215	华山参	Physochlainae Radix	P.I.3
216	自然铜	Pyritum	NA
217	伊贝母	Fritillariae Pallidiflorae Bulbus	P.I.1, P.I.3
218	血余炭	Crinis Carbonisatus	P.I.2
219	血竭	Draconis Sanguis	P.I.3, P.II.3
220	全蝎	Scorpio	P.I.2, P.II.2
221	合欢皮	Albiziae Cortex	P.I.3
222	合欢花	Albiziae Flos	P.I.3
223	决明子	Cassiae Semen	P.I.1, P.I.3
224	冰片	Borneolum Syntheticum	NA
225	关黄柏	Phellodendri Amurensis Cortex	NONE
226	灯心草	Junci Medulla	P.I.3
227	灯盏细辛	Erigerontis Herba	P.I.3
228	安息香	Benzoinum	P.I.2, P.II.3
229	防己	Stephaniae Tetrandrae Radix	NONE
230	防风	Saposhnikoviae Radix	P.I.3
231	红大戟	Knoxiae Radix	P.I.3
232	红花	Carthami Flos	P.I.3
233	红花龙胆	Gentianae Rhodanthae Herba	NONE
234	红芪	Hedysari Radix	P.I.3
235	炙红芪	Hedysari Radix Praeparata Cum Melle	P.I.3
236	红豆蔻	Galangae Fructus	P.I.4
237	红参	Ginseng Radix et Rhizoma Rubra	P.I.4
238	红粉	Hydrargyri Oxydum Rubrum	NA
239	红景天	Rhodiolae Crenulatae Radix et Rhizoma	NONE
240	麦冬	Ophiopogonis Radix	P.I.3
241	麦芽	Hordei Fructus Germinatus	P.I.3
242	远志	Polygalae Radix	P.I.1, P.I.3
243	赤小豆	Vignae Semen	P.I.1, P.I.3
244	赤石脂	Halloysitum Rubrum	NA
245	赤芍	Paeoniae Radix Rubra	P.I.1, P.I.3
246	芫花	Genkwa Flos	P.I.4
247	花椒	Zanthoxyli Pericarpium	P.I.1, P.I.3
248	花蕊石	Ophicalcitum	NA
249	芥子	Sinapis Semen	P.I.1, P.I.3
250	苍术	Atractylodis Rhizoma	P.I.1, P.I.3
251	苍耳子	Xanthii Fructus	P.I.3, P.II.3
252	芡实	Euryales Semen	P.I.3
253	芦荟	Aloe	P.I.1, P.I.3, P.II.2
254	芦根	Phragmitis Rhizoma	P.I.3, P.III.1
255	苏木	Sappan Lignum	P.I.4
256	苏合香	Styrax	P.I.2, P.II.2
257	杜仲	Eucommiae Cortex	P.I.3
258	杜仲叶	Eucommiae Folium	P.I.3
259	杠板归	Polygoni Perfoliati Herba	P.II.3
260	巫山淫羊藿	Epimedii Wushanensis Folium	NONE
261	豆蔻	Amomi Fructus Rotundus	P.I.1, P.I.3
262	两头尖	Anemones Raddeanae Rhizoma	NONE
263	两面针	Zanthoxyli Radix	P.I.3
264	连钱草	Glechomae Herba	P.I.3, P.II.3
265	连翘	Forsythiae Fructus	P.I.3
266	吴茱萸	Euodiae Fructus	P.I.1, P.I.3
267	牡丹皮	Moutan Cortex	P.I.2
268	牡荆叶	Viticis Negundo Folium	NONE
269	牡蛎	Ostreae Concha	P.I.1, P.I.3
270	体外培育牛黄	Bovis Calculus Sativus	NA
271	何首乌	Polygoni Multiflori Radix	NONE
272	制何首乌	Polygoni Multiflori Radix Praeparata	P.IV.1
273	伸筋草	Lycopodii Herba	P.I.3
274	皂角刺	Gleditsiae Spina	P.I.3, P.III.1
275	皂矾	Melanteritum	NA
276	佛手	Citri Sarcodactylis Fructus	P.I.3
277	余甘子	Phyllanthi Fructus	P.I.3
278	谷芽	Setariae Fructus Germinatus	P.I.3
279	谷精草	Eriocauli Flos	P.I.3
280	龟甲	Testudinis Carapax et Plastrum	P.I.3
281	龟甲胶	Testudinis Carapacis et Plastri Colla	P.I.3
282	辛夷	Magnoliae Flos	P.I.1, P.I.3
283	羌活	Notopterygii Rhizoma et Radix	P.I.1, P.I.3
284	沙苑子	Astragali Complanati Semen	NONE
285	沙棘	Hippophae Fructus	P.I.3
286	沉香	Aquilariae Lignum Resinatum	P.I.3
287	没药	Myrrha	P.I.1, P.I.4, P.II.2
288	诃子	Chebulae Fructus	P.I.1, P.I.4
289	补骨脂	Psoraleae Fructus	P.I.3
290	灵芝	Ganoderma	P.I.1, P.I.3, P.II.2
291	阿胶	Asini Corii Colla	P.I.4
292	阿魏	Ferulae Resina	P.I.1, P.I.3
293	陈皮	Citri Reticulatae Pericarpium	P.III.1
294	附子	Aconiti Lateralis Radix Praeparata	P.I.3, P.III.1
295	忍冬藤	Lonice Raejaponicae Caulis	NONE
296	鸡内金	Galli Gigerii Endothelium Corneum	NONE
297	鸡血藤	Spatholobi Caulis	P.I.3
298	鸡骨草	Abri Herba	P.I.3
299	鸡冠花	Celosiae Cristatae Flos	NONE
300	青风藤	Sinomenii Caulis	P.I.1, P.I.3
301	青叶胆	Swertiae Mileensis Herba	NONE
302	青皮	Citri Reticulatae Pericarpium Viride	P.II.1
303	青果	Canarii Fructus	P.I.3
304	青葙子	Celosiae Semen	P.I.3
305	青蒿	Artemisiae Annuae Herba	P.II.3
306	青礞石	Chloriti Lapis	NA
307	青黛	Indigo Naturalis	P.I.1
308	玫瑰花	Rosae Rugosae Flos	P.II.3
309	苦木	Picrasmae Ramulus et Folium	P.I.3
310	苦玄参	Picriae Herba	P.I.3
311	苦地丁	Corydalis Bungeanae Herba	NONE
312	苦杏仁	Armeniacae Semen Amarum	P.I.1, P.I.4
313	苦参	Sophorae Flavescentis Radix	NONE
314	苦楝皮	Meliae Cortex	P.I.1, P.I.3
315	苘麻子	Abutili semen	P.I.3
316	枇杷叶	Eriobotryae Folium	P.I.3
317	板蓝根	Isatidis Radix	P.I.3
318	松花粉	Pini Pollen	P.I.1, P.I.3
319	枫香脂	Liquidambaris Resina	P.I.3
320	刺五加	Acanthopanacis Senticosi Radix et Rhizoma seu Caulis	NONE
321	郁李仁	Pruni Semen	P.I.1, P.I.3
322	郁金	Curcumae Radix	P.I.1, P.I.3
323	虎杖	Polygoni Cuspidati Rhizoma et Radix	NONE
324	昆布	Laminariae Thallus Eckloniae Thallus	P.I.3
325	明党参	Changii Radix	P.I.3
326	岩白菜	Bergeniae Rhizoma	P.I.3
327	罗布麻叶	Apocyni Veneti Folium	NONE
328	罗汉果	Siraitiae Fructus	P.I.3
329	知母	Anemarrhenae Rhizoma	P.I.3
330	垂盆草	Sedi Herba	P.I.3
331	委陵菜	Potentillae Chinensis Herba	NONE
332	使君子	Quisqualis Fructus	P.I.3
333	侧柏叶	Platycladi Cacumen	P.I.3
334	佩兰	Eupatorii Herba	P.I.3, P.II.3
335	金龙胆草	Conyzae Herba	P.I.3, P.II.3
336	金果榄	Tinosporae Radix	P.I.3
337	金沸草	Inulae Herba	P.I.3, P.II.3
338	金荞麦	Fagopyri Dibotryis Rhizoma	NONE
339	金钱白花蛇	Bungarus Parvus	P.I.3
340	金钱草	Lysimachiae Herba	P.I.3
341	金铁锁	Psammosilenes Radix	P.I.3
342	金银花	Lonicerae Japonicae Flos	P.II.1
343	金樱子	Rosae Laevigatae Fructus	NONE
344	金礞石	Micae Lapis Aureus	NA
345	乳香	Olibanum	P.I.1, P.I.2, P.II.2
346	肿节风	Sarcandrae Herba	P.I.3
347	鱼腥草	Houttuyniae Herba	P.I.3, P.II.1
348	狗脊	Cibotii Rhizoma	P.III.1
349	京大戟	Euphorbiae Pekinensis Radix	NONE
350	闹羊花	Rhododendri Mollis Flos	NONE
351	卷柏	Selaginellae Herba	P.I.1, P.I.3
352	炉甘石	Calamina	NA
353	油松节	Pini Lignum Nodi	P.I.1, P.I.3
354	泽兰	Lycopi Herba	P.I.3, P.II.3
355	泽泻	Alismatis Rhizoma	P.I.1, P.I.3
356	降香	Dalbergiae Odoriferae Lignum	NONE
357	细辛	Asari Radix et Rhizoma	P.I.1, P.I.3
358	贯叶金丝桃	Hyperici Perforati Herba	P.II.3
359	珍珠	Margarita	P.I.1, P.I.2
360	珍珠母	Margaritifera Concha	P.I.2
361	荆芥	Schizonepetae Herba	P.I.3, P.II.3
362	荆芥炭	Schizonepetae Herba Carbonisata	P.I.3, P.II.3
363	荆芥穗	Schizonepetae Spica	P.I.3
364	荆芥穗炭	Schizonepetae Spica Carbonisata	P.I.3
365	茜草	Rubiae Radix et Rhizoma	P.I.3
366	荜茇	Piperis Longi Fructus	NONE
367	荜澄茄	Litseae Fructus	P.I.3
368	草乌	Aconiti Kusnezoffii Radix	NONE
369	制草乌	Aconiti Kusnezoffii Radix Cocta	NONE
370	草乌叶	Aconiti Kusnezoffii Folium	NONE
371	草豆蔻	Alpiniae Katsumadai Semen	NONE
372	草果	Tsaoko Fructus	P.I.4
373	茵陈	Artemisiae Scopariae Herba	P.I.1
374	茯苓	Poria	P.I.3, P.II.2
375	茯苓皮	Poriae Cutis	P.I.3
376	茺蔚子	Leonuri Fructus	P.I.3
377	胡芦巴	Trigonellae Semen	P.I.3
378	胡黄连	Picrorhizae Rhizoma	P.I.3
379	胡椒	Piperis Fructus	P.I.3
380	荔枝核	Litchi Semen	P.I.3
381	南五味子	Schisandrae Sphenantherae Fructus	NONE
382	南沙参	Adenophorae Radix	P.I.1, P.I.3
383	南板蓝根	Baphicacanthis Cusiae Rhizoma et Radix	NONE
384	南鹤虱	Carotae Fructus	P.I.4
385	枳壳	Aurantii Fructus	P.I.3
386	枳实	Aurantii Fructus Immaturus	P.I.1, P.I.3
387	柏子仁	Platycladi Semen	P.I.3
388	栀子	Gardeniae Fructus	P.I.3
389	焦栀子	Gardeniae Fructus Praeparatus	P.I.3
390	枸杞子	Lycii Fructus	P.I.3
391	枸骨叶	Ilicis Cornutae Folium	NONE
392	柿蒂	Kaki Calyx	P.I.4
393	威灵仙	Clematidis Radix et Rhizoma	P.I.1, P.I.3
394	厚朴	Magnoliae Officinalis Cortex	P.I.1
395	厚朴花	Magnoliae Officinalis Flos	P.I.1
396	砂仁	Amomi Fructus	P.I.1, P.I.3
397	牵牛子	Pharbitidis Semen	P.I.1, P.I.3
398	轻粉	Calomelas	NA
399	鸦胆子	Bruceae Fructus	P.I.3
400	韭菜子	Allii Tuberosi Semen	NONE
401	哈蟆油	Ranae Oviductus	P.I.3
402	骨碎补	Drynariae Rhizoma	P.I.3
403	钟乳石	Stalactitum	NA
404	钩藤	Uncariae Ramulus Cum Uncis	P.I.1, P.I.3
405	香加皮	Periplocae Cortex	P.I.3
406	香附	Cyperi Rhizoma	P.I.3
407	香橼	Citri Fructus	P.I.1, P.I.3
408	香薷	Moslae Herba	P.I.1, P.I.3
409	重楼	Paridis Rhizoma	P.I.1, P.I.3
410	禹州漏芦	Echinopsis Radix	P.I.1, P.I.3
411	禹余粮	Limonitum	NA
412	胆南星	Arisaema Cum Bile	P.I.1, P.I.3
413	胖大海	Sterculiae Lychnophorae Semen	NONE
414	独一味	Lamiophlomis Herba	P.I.3, P.II.3
415	独活	Angelicae Pubescentis Radix	NONE
416	急性子	Impatientis Semen	P.I.3
417	姜黄	Curcumae Longae Rhizoma	NONE
418	前胡	Peucedani Radix	P.I.3
419	首乌藤	Polygoni Multiflori Caulis	NONE
420	洪连	Lagotidis Herba	P.I.3
421	洋金花	Daturae Flos	P.I.3
422	穿山龙	Dioscoreae Nipponicae Rhizoma	NONE
423	穿心莲	Andrographis Herba	P.I.3
424	络石藤	Trachelospermi Caulis et Folium	P.I.3
425	秦艽	Gentianae Macrophyllae Radix	P.I.1
426	秦皮	Fraxini Cortex	P.I.1, P.I.3
427	珠子参	Panacis Majoris Rhizoma	P.I.1
428	莱菔子	Raphani Semen	P.I.3
429	莲子	Nelumbinis Semen	P.I.3
430	莲子心	Nelumbinis Plumula	P.I.3
431	莲房	Nelumbinis Receptaculum	P.I.3
432	莲须	Nelumbinis Stamen	P.I.3
433	莪术	Curcumae Rhizoma	P.I.1, P.I.3
434	荷叶	Nelumbinis Folium	P.I.3
435	桂枝	Cinnamomi Ramulus	P.I.3
436	桔梗	Platycodonis Radix	P.I.3
437	桃仁	Persicae Semen	P.I.1, P.I.3
438	桃枝	Persicae Ramulus	P.I.3
439	核桃仁	Juglandis Semen	P.I.3
440	夏天无	Corydalis Decumbentis Rhizoma	NONE
441	夏枯草	Prunellae Spica	P.I.3
442	柴胡	Bupleuri Radix	P.I.1, P.I.3
443	党参	Codonopsis Radix	P.I.1, P.I.3
444	鸭跖草	Commelinae Herba	P.I.3, P.II.3
445	铁皮石斛	Dendrobii Officinalis Caulis	NONE
446	积雪草	Centellae Herba	P.I.3
447	臭灵丹草	Laggerae Herba	P.I.3
448	射干	Belamcandae Rhizoma	P.I.3
449	徐长卿	Cynanchi Paniculati Radix et Rhizoma	NONE
450	狼毒	Euphorbiae Ebracteolatae Radix	P.I.1
451	凌霄花	Campsis Flos	P.I.1, P.I.3
452	高山辣根菜	Pegaeophyti Radix Et Rhizoma	P.I.3
453	高良姜	Alpiniae Officinarum Rhizoma	NONE
454	拳参	Bistortae Rhizoma	P.I.4
455	粉萆薢	Dioscore Aehypoglaucae Rhizoma	NONE
456	粉葛	Puerariae Thomsonii Radix	NONE
457	益母草	Leonuri Herba	P.I.3, P.III.1
458	益智	Alpiniae Oxyphyllae Fructus	NONE
459	浙贝母	Fritillariae Thunbergii Bulbus	NONE
460	娑罗子	Aesculi Semen	P.I.1, P.I.3
461	海马	Hippocampus	P.I.1, P.I.3, P.II.2
462	海风藤	Piperis Kadsurae Caulis	NONE
463	海龙	Syngnathus	P.I.1, P.I.3, P.II.2
464	海金沙	Lygodii Spora	P.I.3
465	海螵蛸	Sepiae Endoconcha	P.I.1, P.I.3
466	海藻	Sargassum	P.I.1, P.I.3
467	浮萍	Spirodelae Herba	P.I.3
468	通关藤	Marsdeniae Tenacissimae Caulis	NONE
469	通草	Tetrapanacis Medulla	P.I.3
470	预知子	Akebiae Fructus	P.I.1, P.I.3
471	桑叶	Mori Folium	P.I.3
472	桑白皮	Mori Cortex	P.I.3
473	桑枝	Mori Ramulus	P.I.3
474	桑寄生	Taxilli Herba	P.I.3, P.II.3
475	桑椹	Mori Fructus	P.I.3
476	桑螵蛸	Mantidis Oötheca	P.I.1, P.I.2
477	黄山药	Dioscorea Panthaicae Rhizoma	NONE
478	黄芩	Scutellariae Radix	P.I.3
479	黄芪	Astragali Radix	P.I.1, P.I.3
480	炙黄芪	Astragali Radix Praeparata Cum Melle	P.I.1, P.I.3
481	黄连	Coptidis Rhizoma	P.I.1, P.I.3
482	黄柏	Phellodendri Chinensis Cortex	NONE
483	黄蜀葵花	Abelmoschi Corolla	P.I.3
484	黄精	Polygonati Rhizoma	P.I.1, P.I.3
485	黄藤	Fibraureae Caulis	P.I.3
486	菥蓂	Thlaspi Herba	P.I.3, P.II.3
487	菝葜	Smilacis Chinae Rhizoma	NONE
488	菟丝子	Cuscutae Semen	P.I.1, P.I.3
489	菊苣	Cichorii Herba Cichorii Radix	P.I.1, P.I.3, P.II.1
490	菊花	Chrysanthemi Flos	P.I.3
491	梅花	Mume Flos	P.I.4
492	救必应	Ilicis Rotundae Cortex	NONE
493	常山	Dichroae Radix	P.I.3
494	野马追	Eupatorii Lindleyani Herba	P.II.3
495	野木瓜	Stauntoniae Caulis et Folium	P.I.3
496	野菊花	Chrysanthemi Indici Flos	NONE
497	蛇床子	Cnidii Fructus	P.I.3
498	蛇蜕	Serpentis Periostracum	P.I.1, P.I.3
499	银杏叶	Ginkgo Folium	P.I.3
500	银柴胡	Stellariae Radix	P.I.1, P.I.3
501	甜瓜子	Melo Semen	P.I.4
502	猪牙皂	Gleditsiae Fructus Abnormalis	P.I.3
503	猪苓	Polyporus	P.I.3, P.II.2
504	猪胆粉	Suis Fellis Pulvis	P.I.3
505	猫爪草	Ranunculi Ternati Radix	NONE
506	麻黄	Ephedrae Herba	P.I.1, P.I.3, P.II.3
507	麻黄根	Ephedrae Radix et Rhizoma	I.1, P.I.1
508	鹿角	Cervi Cornu	P.I.1, P.I.3
509	鹿角胶	Cervi Cornus Colla	P.I.1, P.I.3
510	鹿角霜	Cervi Cornu Degelatinatum	P.I.1, P.I.3
511	鹿茸	Cervi Cornu Pantotrichum	P.I.1, P.I.3
512	鹿衔草	Pyrolae Herba	P.I.1, P.I.3
513	商陆	Phytolaccae Radix	P.I.1, P.I.3
514	旋覆花	Inulae Flos	P.I.1, P.I.3
515	羚羊角	Saigae Tataricae Cornu	NONE
516	断血流	Clinopodii Herba	P.I.1, P.I.3, P.II.3
517	淫羊藿	Epimedii Folium	P.I.1, P.I.3
518	淡竹叶	Lophatheri Herba	P.I.3
519	淡豆豉	Sojae Semen Praeparatum	P.I.2
520	密蒙花	Buddlejae Flos	P.I.3
521	续断	Dipsaci Radix	P.I.3
522	绵马贯众	Dryopteridis Crassirhizomatis Rhizoma	P.II.3
523	绵马贯众炭	Dryopteridis Crassirhizomatis Rhizoma Carbonisatum	P.II.3
524	绵萆薢	Dioscoreae Spongiosae Rhizoma	P.I.1
525	斑蝥	Mylabris	P.I.1, P.I.3, P.II.2
526	款冬花	Farfarae Flos	P.I.4
527	葛根	Puerariae Lobatae Radix	NONE
528	葶苈子	Descurainiae Semen Lepidii Semen	P.I.1, P.I.3
529	萹蓄	Polygoni Avicularis Herba	P.II.3
530	楮实子	Broussonetiae Fructus	P.I.3
531	棕榈	Trachycarpi Petiolus	P.I.3
532	硫黄	Sulfur	NA
533	雄黄	Realgar	NA
534	紫石英	Fluoritum	NA
535	紫花地丁	Violae Herba	P.I.3
536	紫花前胡	Peucedani Decursivi Radix	NONE
537	紫苏子	Perillae Fructus	P.I.3
538	紫苏叶	Perillae Folium	P.I.3
539	紫苏梗	Perillae Caulis	P.I.3
540	紫草	Arnebiae Radix	P.I.1, P.I.3
541	紫珠叶	Callicarpae Formosanae Folium	NONE
542	紫萁贯众	Osmundae Rhizoma	P.I.3, P.II.3
543	紫菀	Asteris Radix et Rhizoma	P.I.3
544	蛤壳	Meretricis Concha Cyclinae Concha	P.I.3
545	蛤蚧	Gecko	P.I.4, P.II.2
546	黑芝麻	Sesami Semen Nigrum	P.I.3
547	黑豆	Sojae Semen Nigrum	P.I.2
548	黑种草子	Nigellae Semen	P.I.3
549	锁阳	Cynomorii Herba	P.I.3
550	筋骨草	Ajugae Herba	P.I.3
551	鹅不食草	Centipeda Herba	P.I.3
552	番泻叶	Sennae Folium	P.I.1, P.I.3
553	湖北贝母	Fritillariae Hupehensis Bulbus	NONE
554	滑石	Talcum	NA
555	滑石粉	Talci Pulvis	NA
556	蓍草	Achilleae Herba	P.I.3, P.II.3
557	蓝布正	Gei Herba	P.I.1, P.I.3
558	蓖麻子	Ricini Semen	P.I.3
559	蒺藜	Tribuli Fructus	P.I.3
560	蒲公英	Taraxaci Herba	P.I.1, P.I.3
561	蒲黄	Typhae Pollen	P.I.3
562	椿皮	Ailanthi Cortex	P.I.3
563	槐花	Sophorae Flos	P.I.3
564	槐角	Sophorae Fructus	P.I.3
565	雷丸	Omphalia	P.I.3, P.II.2
566	路路通	Liquidambaris Fructus	P.I.3
567	蜈蚣	Scolopendra	P.I.3, P.II.3
568	蜂房	Vespae Nidus	P.I.1, P.I.2
569	蜂胶	Propolis	P.I.2
570	蜂蜡	Cera Flava	P.I.1, P.I.4
571	蜂蜜	Mel	P.I.1, P.I.2
572	锦灯笼	Physalis Calyxseu Fructus	P.I.3
573	矮地茶	Ardisiae Japonicae Herba	NONE
574	满山红	Rhododendri Daurici Folium	NONE
575	滇鸡血藤	Kadsurae Caulis	P.I.3
576	裸花紫珠	Callicarpae Nudiflorae Folium	NONE
577	蔓荆子	Viticis Fructus	P.I.1, P.I.3
578	蓼大青叶	Polygoni Tinctorii Folium	NONE
579	榧子	Torreyae Semen	P.I.3
580	榼藤子	Entadae Semen	P.I.3
581	槟榔	Arecae Semen	P.I.3
582	焦槟榔	Arecae Semen Tostum	P.I.3
583	酸枣仁	Ziziphi Spinosae Semen	P.I.3
584	磁石	Magnetitum	NA
585	豨莶草	Siegesbeckiae Herba	P.I.1, P.I.3, P.II.3
586	蜘蛛香	Valerianae Jatamansi Rhizoma et Radix	NONE
587	蝉蜕	Cicadae Periostracum	P.I.3
588	罂粟壳	Papaveris Pericarpium	P.I.3
589	辣椒	Capsici Fructus	P.I.3
590	漏芦	Rhapontici Radix	P.I.3
591	赭石	Haematitum	NA
592	蕤仁	Prinsepiae Nux	P.I.1, P.I.3
593	蕲蛇	Agkistrodon	P.I.3, P.II.3
594	槲寄生	Visci Herba	P.I.3, P.II.3
595	暴马子皮	Syringae Cortex	P.I.3
596	墨旱莲	Ecliptae Herba	P.I.3, P.II.3
597	稻芽	Oryzae Fructus Germinatus	P.I.3
598	僵蚕	Bombyx Batryticatus	P.I.1, P.I.3
599	鹤虱	Carpesii Fructus	P.I.3
600	薤白	Allii Macrostemonis Bulbus	P.I.1
601	薏苡仁	Coicis Semen	P.I.3
602	薄荷	Menthae Haplocalycis Herba	P.II.3
603	颠茄草	Belladonnae Herba	P.I.3
604	橘红	Citri Exocarpium Rubrum	P.I.3
605	橘核	Citri Reticulatae Semen	NONE
606	藏菖蒲	Acori Calami Rhizoma	NONE
607	藁本	Ligustici Rhizoma et Radix	P.I.1, P.I.3
608	檀香	Santali Albi Lignum	NONE
609	翼首草	Pterocephali Herba	P.I.3
610	藕节	Nelumbinis Rhizomatis Nodus	P.I.3
611	覆盆子	Rubi Fructus	P.I.3
612	瞿麦	Dianthi Herba	P.I.1, P.I.3, P.II.3
613	翻白草	Potentillae Discoloris Herba	NONE
614	蟾酥	Bufonis Venenum	P.I.1, P.I.3
615	鳖甲	Trionycis Carapax	P.I.3
616	麝香	Moschus	P.I.1, P.I.3, P.II.2
